# Supplementary material for: Pseudomonas aeruginosa adaptation in cystic fibrosis patients increases C5a levels and promotes neutrophil recruitment
Source: Virulence. 2022 Jan 30;13(1):215–24. doi: 10.1080/21505594.2022.2028484 (PMC8802900; doi:10.1080/21505594.2022.2028484)
Supplement: Supplemental Material [file KVIR_A_2028484_SM2429.zip]

Archive with 2 entries (1 files):
- supplementary/
- supplementary/Supplementary material.docx
